# Supplementary material for: Selection and Validation of Stable Reference Genes for RT-qPCR in Scotogramma trifolii (Lepidoptera: Noctuidae)
Source: Insects. 2025 May 15;16(5):527. doi: 10.3390/insects16050527 (PMC12112379; doi:10.3390/insects16050527)
Supplement: Supplementary file 1 [file insects-16-00527-s001.zip]

Archive with 1 entries (1 files):
- insects-3596038-supplementary.pdf
